# Supplementary material for: Population Structure and Genomic Characterisation of the Ashanti Dwarf Pig of Ghana
Source: Animals (Basel). 2024 Mar 4;14(5):792. doi: 10.3390/ani14050792 (PMC10931351; doi:10.3390/ani14050792)
Supplement: Supplementary file 1 [file animals-14-00792-s001.zip]

Archive with 3 entries (2 files):
- animals-2876094 - supplementary files/
- animals-2876094 - supplementary files/Figure S1.jpg
- animals-2876094 - supplementary files/Supplementary 1.xlsx
