# Supplementary material for: Population Structure and Genomic Characterisation of the Ashanti Dwarf Pig of Ghana
Source: Animals (Basel). 2024 Mar 4;14(5):792. doi: 10.3390/ani14050792 (PMC10931351; doi:10.3390/ani14050792)
Supplement: Supplementary file 1 [file animals-14-00792-s001.zip › animals-2876094 - supplementary files/Supplementary 1.xlsx]

## Sheet: Sheet1
Supplemmentary Table 1. FST analysis output showing the SNPs in the top 1% in the Ghanaian pig populations. This table shows the SNP, its position in build 11.1 and the associated gene.
SNP	FST	chr 11.1	bp 11.1	Associated Gene ID	Gene symbol
ALGA0119938	0.427636	1	66260106	ENSSSCG00000004349	FAXC
ASGA0010400	0.403604	2	70153457	ENSSSCG00000013615	ECSIT
H3GA0007487	0.38644	2	118987385
DRGA0013357	0.378215	13	188291153
DBWU0000481	0.372986	18	44824396	ENSSSCG00000016691	JAZF1
ALGA0059770	0.37267	10	60980769	ENSSSCG00000011121
ASGA0024648	0.365469	5	14280338
ALGA0017798	0.362942	3	15128654	ENSSSCG00000026457	GALNT17
INRA0014250	0.360471	4	58085394	ENSSSCG00000020638	U6
DBWU0000154	0.351735	18	29227688	ENSSSCG00000016629	ST7
H3GA0024941	0.350511	8	69741340	ENSSSCG00000023426
ALGA0085398	0.327713	15	50628285	ENSSSCG00000015830	UNC5D
ALGA0015367	0.324562	2	118226700
DRGA0015145	0.322541	15	52350366
ALGA0054804	0.320919	9	116899804	ENSSSCG00000015499	RABGAP1L
DRGA0000572	0.31949	1	35457736	ENSSSCG00000024392	THEMIS
ALGA0036590	0.317756	6	125087365
ALGA0021470	0.308077	3	123329949
ASGA0011492	0.307914	2	118245253
DRGA0003412	0.305275	2	118026623	ENSSSCG00000014211	YTHDC2
ASGA0060092	0.303294	13	202305238	ENSSSCG00000022318	ERG
MARC0092224	0.300901	15	132537856	ENSSSCG00000022177	DIS3L2
ASGA0094869	0.299848	10	53697286	ENSSSCG00000011090	NEBL
MARC0036679	0.298525	2	118662257	ENSSSCG00000014213	KCNN2
DIAS0002520	0.298489	18	45101272
MARC0058412	0.298489	18	45107680	ENSSSCG00000016695	HIBADH
ASGA0047513	0.29779	10	31706215	ENSSSCG00000010962	FRMD3
ALGA0068286	0.294513	13	14288198
ALGA0015164	0.292031	2	115449913	ENSSSCG00000014196	TMEM232
DRGA0009405	0.291292	9	60064319	ENSSSCG00000037534	OPCML
ALGA0053489	0.291292	9	60092492	ENSSSCG00000037534	OPCML
ALGA0052769	0.289536	9	43685251
ALGA0077235	0.288524	14	43235112	ENSSSCG00000009956	GRK3
H3GA0040240	0.287912	14	52134860
ASGA0075164	0.287466	17	6665915
ALGA0015433	0.286268	2	118929643
ASGA0020183	0.286157	4	72549695
ASGA0026705	0.286052	5	89547600	ENSSSCG00000000910	CRADD
CASI0009035	0.284483	14	92806581
ASGA0043596	0.283342	9	64307154
DBNP0000860	0.282272	1	268783412	ENSSSCG00000005648	SLC27A4
DIAS0001745	0.282272	3	86239664
ASGA0030685	0.282272	7	4448429
ASGA0030771	0.282272	7	4950865
ASGA0035362	0.282272	7	93212356
DRGA0009386	0.282272	9	56800231	ENSSSCG00000015244	APLP2
MARC0094879	0.282272	11	33123529
ALGA0071505	0.282272	13	92317093
MARC0070309	0.281122	6	160748030	ENSSSCG00000003872	EPS15
MARC0029221	0.278988	6	160361778	ENSSSCG00000003870	NRDC
ASGA0056390	0.2785	13	15857757	ENSSSCG00000036381	RBMS3
CASI0008411	0.274608	16	22020504
ALGA0059312	0.273518	10	53760429	ENSSSCG00000011090	NEBL
ASGA0048349	0.272141	10	53887378	ENSSSCG00000011090	NEBL
DIAS0001363	0.271061	2	118058611	ENSSSCG00000014211	YTHDC2
H3GA0053005	0.271061	13	195801229
MARC0029370	0.268265	4	81161114	ENSSSCG00000006283	SCYL3
ASGA0034043	0.268149	7	50619625
M1GA0010658	0.268149	7	98155866
CASI0007925	0.268149	17	20854664	ENSSSCG00000020853	BTBD3
M1GA0000537	0.268129	1	5122948	ENSSSCG00000038153	PACRG
ASGA0056973	0.265795	13	27376926
MARC0082076	0.265234	1	140296640	ENSSSCG00000035584	GABRG3
DIAS0002150	0.265234	8	68346526
ALGA0073444	0.265234	13	189846767
ASGA0078560	0.263902	17	61127900	ENSSSCG00000025784	CDH4
DRGA0016523	0.262995	17	7602393
ALGA0092987	0.262995	17	7624397
ASGA0005668	0.259783	1	208125229
ASGA0027336	0.259783	5	2664664	ENSSSCG00000000955	TBC1D22A
SIRI0000876	0.258893	2	52326292	ENSSSCG00000025900	SH3BP5L
ALGA0053505	0.258771	9	60250957
M1GA0023260	0.258387	18	44665406	ENSSSCG00000016691	JAZF1
ASGA0010570	0.257131	2	82436103
ASGA0049251	0.256469	11	3324036	ENSSSCG00000035421	ATP8A2
ALGA0022375	0.256359	4	4914171
H3GA0023561	0.255848	7	119603213
MARC0058451	0.255184	4	5373765
ASGA0028921	0.255041	6	94662769
ALGA0044169	0.25434	7	101500822	ENSSSCG00000028942	NRXN3
ALGA0084839	0.253526	15	33152153	ENSSSCG00000015746	DLGAP2
ALGA0058238	0.252682	10	30280027	ENSSSCG00000010959	NTRK2
DRGA0003408	0.252636	2	117941466	ENSSSCG00000014211	YTHDC2
ASGA0077572	0.252245	17	52490327
MARC0059911	0.252108	10	13233074
ASGA0065412	0.252108	14	92980091
H3GA0027713	0.250732	9	65103960	ENSSSCG00000015283	PIK3C2B
ASGA0010561	0.249987	2	82318055	ENSSSCG00000046532
ASGA0005686	0.249035	1	213188617
ALGA0077647	0.249024	14	53553166
ASGA0080057	0.246777	18	45214605
ALGA0073715	0.245814	13	197671204
ASGA0005726	0.245448	1	217176272	ENSSSCG00000005217	RCL1
ALGA0098530	0.24283	18	46680704
ASGA0070366	0.242341	15	110685801	ENSSSCG00000042730
ASGA0016492	0.241164	3	121182827
ALGA0085394	0.240627	15	50593800	ENSSSCG00000015830	UNC5D
H3GA0050166	0.240372	17	60946245
H3GA0027673	0.239643	9	60824815
H3GA0027669	0.239643	9	60845353	ENSSSCG00000043631
ALGA0053521	0.239643	9	60879393	ENSSSCG00000043631
ASGA0056869	0.2382	13	26183163	ENSSSCG00000030065	ZBTB47
